# Supplementary material for: Avian influenza in Latin America: A systematic review of serological and molecular studies from 2000-2015
Source: PLoS One. 2017 Jun 20;12(6):e0179573. doi: 10.1371/journal.pone.0179573 (PMC5478137; doi:10.1371/journal.pone.0179573)
Supplement: S1 Table — (XLSX) [file pone.0179573.s001.xlsx]

## Sheet: BD1-Art PRE
Avian influenza in Latin America: a systematic review of serological and molecular studies from 2000-2015 (Selected Papers)
Title	Authors	Year	Reference	Purpose of the Study	Number of Studied samples	Number of positive Isolations	Molecular and/or Serological Analysis
Avian influenza in North and South America, 2002 - 2005.	Senne DA. 2007	2007	Avian Dis. 2007 Mar;51(1 Suppl):167-73.	Surveillance	ND	ND	Both
H7N3 Avian Inﬂuenza Virus Found in a South American Wild Duck Is Related to the Chilean 2002 Poultry Outbreak, Contains Genes from Equine and North American Wild Bird Lineages, and Is Adapted to Domestic Turkeys	Spackman, et al., 2006	2006	J Virol. 2006 Aug; 80(15): 7760–7764.	Surveillance	93	1	Molecular
Avian Influenza in Wild Birds, Central Coast of Peru	Ghersi et al., 2009	2009	Emerg Infect Dis. 2009 Jun;15(6):935-8.	Surveillance	2405	9	Both
Avian Influenza Virus (H11N9) in Migratory Shorebirds Wintering in the Amazon Region, Brazil	Araujo, et al., 2014	2014	PLoS One. 2014 Oct 16;9(10):e110141.	Surveillance	556	4	Molecular
Avian influenza virus isolated in wild waterfowl in Argentina: Evidence of a potentially unique phylogenetic lineage in South America	Pereda, et al., 2008	2008	Virology. 2008 Sep 1;378(2):363-70.	Surveillance	2895	12	Molecular
Investigation of influenza in migrating birds, the primordial reservoir and transmitters of influenza in brazil	Kawamoto et al., 2005	2005	Braz J Microbiol. 2005; 36:88-93	Surveillance	69	10	Molecular
Presencia del virus de Influenza Aviar en aves silvestres de los humedales de Puerto Viejo, Lima	Segovia, et al., 2013	2013	Rev. investig. Vet. Peru v.24 n.1. 2013	Surveillance	900	7	Molecular
Pandemic (H1N1) 2009 in breeding turkeys, Valparaiso, Chile.	Mathieu, et al., 2010	2010	Emerg Infect Dis. 2010 Apr;16(4):709-11.	Case Study	227	ND	Both
Determining the Phylogenetic and Phylogeographic Origin of Highly Pathogenic Avian Influenza (H7N3) in Mexico	Lu, et al., 2014	2014	PLoS One. 2014 Sep 16;9(9):e107330.	Case report	1	1	Molecular
Prevalence and characterization of influenza viruses in diverse species in Los Llanos, Colombia	Karlsson, et al., 2013	2013	Emerg Microbes Infect. 2013 Apr;2(4):e20.	Surveillance	1188	31	Molecular
Isolation and characterization of an H9N2 influenza virus isolated in Argentina	Xu, et al., 2012	2012	Virus Res. 2012 Sep;168(1-2):41-7.	Surveillance	1395	1	Molecular
Phylogenetic Analysis of H6 Inﬂuenza Viruses Isolated from Rosy-Billed Pochards (Netta peposaca) in Argentina Reveals the Presence of Different HA Gene Clusters	Rimondi, et al., 2011	2011	J Virol. 2011 Dec;85(24):13354-62.	Surveillance	4504	28	Both
First isolation of an H1N1 avian influenza virus from wild terrestrial non-migratory birds in Argentina	Alvarez, et al., 2009	2009	Virology. 2010 Jan 5;396(1):76-84	Case Study	58	ND	Molecular
Detección de orthomyxovirus H7N3 en anátidos del Estado de México	Cuevas-Domínguez, et al., 2009	2009	REDVET. 2009 10(4)	Surveillance	231	1	Molecular
Isolation of Low-pathogenic H7N3 Avian Influenza from Wild Birds in Peru	Ghersi, et al., 2011	2011	J Wildl Dis. 2011: 47 (3):792-795	Surveillance	900	2	Molecular
Avian Influenza in wild birds from Chile, 2007–2009	Mathieu, et al., 2015	2015	Virus Res. 2015; March 199:42–45	Case Study	79	4	Molecular
Influenza A Viruses from Wild Birds in Guatemala Belong to the North American Lineage	González-Reiche, et al., 2012	2012	PLoS One. 2012;7(3):e32873	Surveillance	1913	15	Molecular
Avian Influenza Survey in Migrating Waterfowl in Sonora, Mexico	Montalvo-Corral, et al., 2010	2010	Transbound Emerg Dis. 2011; 58(1):63–68	Surveillance	1262	ND	Molecular
Genetic analysis of avian influenza virus from migratory waterfowl in Mexico	Montalvo-Corral & Hernández, 2009	2009	Arch Virol. 2010;155(1):97-101	Surveillance	ND	ND	Molecular
Characterization of the 2012 highly pathogenic avian influenza H7N3 virus isolated from poultry in an outbreak inMexico: pathobiology and vaccine protection.	Kapczynski, et al., 2013	2013	J Virol. 2013 Aug;87(16):9086-96.	Case report	1	1	Molecular
Avian influenza in the Western Hemisphere including the Pacific Islands and Australia.	Senne DA. 2003	2003	Avian Dis. 2003;47(3 Suppl):798-805.	Surveillance	ND	ND	Both
Highly Pathogenic Avian Influenza in Mexico (H7N3)	Wainwrighta, et al., 2012	2012	www.fao.org/3/a-an395e.pdf	Case Study	ND	1	Both
Isolation and genetic characterization of avian influenza viruses and a Newcastle disease virus from wild birds in Barbados: 2003-2004	Douglas, et al., 2007	2007	Avian Dis. 2007 Sep;51(3):781-7.	Surveillance	168	2	Molecular
Presence of antibodies against H5, H7 and H9 influenza A virus in wild birds in the State of São Paulo, Brazil	Sousa, et al., 2013	2013	Rev. Bras. Cienc. Avic. 2013; 15 (3)	Case Study	31	ND	Serological
Recombination Resulting in Virulence Shift in Avian Influenza Outbreak, Chile	Suarez, et al., 2004	2004	Emerg Infect Dis. 2004 Apr;10(4):693-9.	Case Study	13	13	Molecular
Pandemic H1N1 Influenza Virus In Chilean commercial Turkeys with Genetic and Serologic comparisons To U.S. H1N1 Avian Influenza Vaccine Isolates.	Kapczynski, et al., 2011	2011	Avian Dis. 2011 Dec;55(4):633-41.	Case Study	ND	ND	Serological
