# Supplementary material for: Avian influenza in Latin America: A systematic review of serological and molecular studies from 2000-2015
Source: PLoS One. 2017 Jun 20;12(6):e0179573. doi: 10.1371/journal.pone.0179573 (PMC5478137; doi:10.1371/journal.pone.0179573)
Supplement: S2 Table — Methodological quality assessment using the QUADOMICS Tool. (XLSX) [file pone.0179573.s002.xlsx]

## Sheet: QUADOMICS Tool 
Supplementary Table 2. Methodological quality assessment using the QUADOMICS Tool
	Senne DA. 2007	Spackman, et al. 2006	Ghersi, et al., 2009	Araujo, et al., 2014	Pereda, et al., 2008	Kawamoto, et al., 2005	Segovia, et al., 2013	Mathieu, et al., 2010	Lu, et al., 2014	Karlsson, et al., 2013	Xu, et al., 2012	Rimondi, et al., 2011	Alvarez, et al., 2009	Cuevas-Domínguez, et al., 2009	Ghersi, et al., 2011	Mathieu, et al., 2015	González-Reiche, et al., 2012	Montalvo-Corral, et al., 2010	Montalvo-Corral & Hernández, 2009	Kapczynski, et al., 2013	Senne DA. 2003	Wainwrighta, et al., 2012	Douglas, et al., 2007	Sousa, et al., 2013	Suarez, et al., 2004	Kapczynski, et al., 2011
1	Y	Y	Y	Y	Y	Y	Y	Y	Y	Y	Y	Y	Y	Y	Y	Y	Y	Y	Y	Y	Y	Y	Y	Y	Y	Y
2	Y	Y	Y	Y	Y	Y	Y	Y	Y	Y	Y	Y	Y	Y	Y	Y	Y	Y	Y	Y	Y	Y	Y	Y	Y	Y
3	U	Y	Y	Y	Y	Y	Y	Y	U	Y	Y	Y	Y	U	Y	Y	Y	Y	Y	Y	U	U	Y	Y	Y	Y
4	U	Y	Y	Y	Y	Y	Y	Y	U	Y	Y	Y	Y	U	Y	Y	Y	Y	Y	Y	U	U	Y	Y	Y	Y
5	N	Y	Y	Y	Y	Y	Y	Y	N	Y	Y	Y	Y	N	Y	Y	Y	Y	Y	Y	N	N	Y	Y	Y	Y
6	Y	U	Y	Y	Y	Y	Y	Y	Y	Y	Y	Y	Y	Y	Y	Y	Y	Y	Y	Y	Y	Y	Y	Y	Y	Y
7	Y	Y	Y	Y	Y	Y	Y	Y	Y	Y	Y	Y	Y	Y	Y	Y	Y	N	Y	Y	Y	Y	Y	Y	Y	Y
8	U	Y	Y	Y	Y	Y	Y	Y	U	Y	Y	Y	Y	U	Y	Y	Y	Y	Y	Y	U	U	Y	Y	Y	Y
9	Y	Y	Y	Y	Y	Y	Y	Y	Y	Y	Y	Y	Y	Y	Y	Y	Y	Y	Y	Y	Y	Y	Y	Y	Y	Y
10	N	Y	Y	Y	Y	U	U	U	N	Y	U	Y	U	N	U	U	Y	U	U	U	N	N	U	U	Y	U
11	U	Y	U	Y	Y	U	U	U	U	Y	U	Y	U	U	U	U	Y	U	U	U	U	U	U	U	Y	U
12	N	N	U	U	U	U	U	U	N	U	U	U	U	N	U	U	U	U	U	U	N	N	U	U	U	U
13	N	N	U	U	U	U	U	U	N	U	U	U	U	N	U	U	U	U	U	U	N	N	U	U	U	U
14	Y	Y	Y	Y	Y	Y	Y	Y	Y	Y	Y	Y	Y	Y	Y	Y	Y	Y	Y	Y	Y	Y	Y	Y	Y	Y
15	N	Y	Y	Y	Y	Y	Y	Y	N	Y	Y	Y	Y	N	Y	Y	Y	Y	Y	Y	N	N	Y	Y	Y	Y
16	Y	Y	Y	Y	Y	Y	Y	Y	Y	Y	Y	Y	Y	Y	Y	Y	Y	Y	Y	Y	Y	Y	Y	Y	Y	Y
	7/16	13/16	13/16	14/16	14/16	12/16	12/16	12/16	7/16	14/16	12/16	14/16	12/16	7/16	12/16	12/16	14/16	11/16	12/16	12/16	7/16	7/16	12/16	12/16	14/16	12/16
Q	LQ	HQ	HQ	HQ	HQ	HQ	HQ	HQ	LQ	HQ	HQ	HQ	HQ	LQ	HQ	HQ	HQ	LQ	HQ	HQ	LQ	LQ	HQ	HQ	HQ	HQ
Index: 1=description of selection criteria, 2=the spectrum of patients used in each study is representative of the patients who will receive the test in practice, 3=full description of the sample size, 4=adequate description of the procedure and timing of the collection of biological sample with respect to clinical factors, 5=adequate description of handling and pre-analytical procedures—were the…

## Sheet: table
Items included in QUADOMICS, the adaptation of QUADAS to studies on the diagnostic accuracy of ‘-omics’-based diagnostic research
Item
1. Were selection criteria clearly described?
2. Was the spectrum of patients representative of patients who will receive the test in practice?
3. Was the type of sample fully described?
4. Were the procedures and timing of biological sample collection with respect to clinical factors described with enough detail?
4.1. Clinical and physiological factors
4.2. Diagnostic and treatment procedures.
5. Were handling and pre-analytical procedures reported in sufficient detail and similar for the whole sample? And, if differences in procedures were reported, was their effect on the results assessed?
6. Is the time period between the reference standard and the index test short enough to reasonably guarantee that the target condition did not change between the two tests?
7. Is the reference standard likely to correctly classify the target condition?
8. Did the whole sample or a random selection of the sample receive verification using a reference standard of diagnosis?
9. Did patients receive the same reference standard regardless of the result of the index test?
10. Was the execution of the index test described in sufficient detail to permit replication of the test?
11. Was the execution of the reference standard described in sufficient detail to permit its replication?
12. Were the index test results interpreted without knowledge of the results of the reference standard?
13. Were the reference standard results interpreted without knowledge of the results of the index test?
14. Were the same clinical data available when test results were interpreted as would be available when the test is used in practice?
15. Were uninterpretable/intermediate test results reported?
16. Is it likely that the presence of overfitting was avoided?
Lumbreras B, Porta M, Márquez S, Pollán M, Parker LA, Hernández-Aguado I. QUADOMICS: an adaptation of the Quality Assessment of Diagnostic Accuracy Assessment (QUADAS) for the evaluation of the methodological quality of studies on the diagnostic accuracy of '-omics'-based technologies. Clin Biochem. 2008 Nov;41(16-17):1316-25. doi: 10.1016/j.clinbiochem.2008.06.018.
